# Supplementary material for: Frailty and In-Hospital Outcomes for Management of Cardiogenic Shock without Acute Myocardial Infarction
Source: J Clin Med. 2024 Apr 3;13(7):2078. doi: 10.3390/jcm13072078 (PMC11012362; doi:10.3390/jcm13072078)
Supplement: Supplementary file 1 [file jcm-13-02078-s001.zip]

Archive with 1 entries (1 files):
- jcm-2854258-supplementary.pdf
